# Supplementary material for: Mental Well-Being or Ill-Being through Coaching in Adult Grassroots Sport: A Systematic Mapping Review
Source: Int J Environ Res Public Health. 2021 Jun 17;18(12):6543. doi: 10.3390/ijerph18126543 (PMC8296415; doi:10.3390/ijerph18126543)
Supplement: Supplementary file 1 [file ijerph-18-06543-s001.zip]

Archive with 1 entries (1 files):
- ijerph-1223273-supplementary.pdf
